# Supplementary material for: Acute Chikungunya Infection Induces Vascular Dysfunction by Directly Disrupting Redox Signaling in Endothelial Cells
Source: Cells. 2024 Oct 25;13(21):1770. doi: 10.3390/cells13211770 (PMC11544861; doi:10.3390/cells13211770)
Supplement: Supplementary file 1 [file cells-13-01770-s001.zip]

Archive with 1 entries (1 files):
- cells-3221997-supplementary.pdf
